# Supplementary material for: Selective MIF Enolase Inhibitor TE-91 Regulates M1 Polarization and Associated Metabolic Reprogramming
Source: Antioxidants (Basel). 2026 May 18;15(5):640. doi: 10.3390/antiox15050640 (PMC13203694; doi:10.3390/antiox15050640)
Supplement: Supplementary file 1 [file antioxidants-15-00640-s001.zip]

Archive with 1 entries (1 files):
- antioxidants-4297074-supplementary.pdf
